# Supplementary material for: Aqueous Dispersion of Manganese–Zinc Ferrite Nanoparticles Protected by PEG as a T2 MRI Temperature Contrast Agent
Source: Int J Mol Sci. 2023 Nov 17;24(22):16458. doi: 10.3390/ijms242216458 (PMC10671015; doi:10.3390/ijms242216458)
Supplement: Supplementary file 1 [file ijms-24-16458-s001.zip]

Archive with 1 entries (1 files):
- ijms-2677958-supplementary.pdf
